# Supplementary material for: Target Metabolome Profiling-Based Machine Learning as a Diagnostic Approach for Cardiovascular Diseases in Adults
Source: Metabolites. 2022 Nov 27;12(12):1185. doi: 10.3390/metabo12121185 (PMC9781191; doi:10.3390/metabo12121185)
Supplement: Supplementary file 1 [file metabolites-12-01185-s001.zip]

Archive with 1 entries (1 files):
- metabolites-2022001-supplementary.pdf
